# Supplementary material for: Definition of Polypharmacy in Atrial Fibrillation and Atrial Flutter: A Scoping Review
Source: Cardiol Res. 2026 Jul 17;17(4):249–66. doi: 10.14740/cr2236 (PMC13411572; doi:10.14740/cr2236)
Supplement: Suppl 1 — Search documentation. [file cr-17-04-249-s001.xlsx]

## Sheet: Search Strategy Documentation
	Search strategies were developed in Ovid MEDLINE using a PCC‑informed modular approach and translated to other databases with the Polyglot Search Translator (Systematic Review Accelerator), with manual verification/edits by the health sciences librarian (LP). For each source, we provide the exact strategy as run, platform, coverage, and the date last searched. No limits were applied. All citation…
Database	Search Strategy	Results	Date of Search	Duplicates Identified by Covidence	Remaining Citations After Deduplication by Covidence
MEDLINE-ALL via Ovid (1946 - present) No limits (e.g., language, date, study design) were applied; database searched from inception to 26 Aug 2025.	(exp Atrial Fibrillation/ OR exp Atrial Flutter/ OR (afib OR a-fib OR aflutter OR a-flutter OR ((atrial OR atrium OR auricular) ADJ1 (fibrillation* OR flutter*)) OR (AF ADJ1 patient*)).kf,tw.) AND (exp Polypharmacy/ OR exp Deprescriptions/ OR exp Inappropriate Prescribing/ OR exp Pharmacoepidemiology/ OR exp Potentially Inappropriate Medication List/ OR (Co-medicat* OR comedicat* OR multimedicat*…	1880	2025-08-26	3	1877
Embase.com No limits (e.g., language, date, study design) were applied; database searched from inception to 26 Aug 2025.	('atrial fibrillation'/exp OR 'heart atrium flutter'/exp OR (afib OR a-fib OR aflutter OR a-flutter OR ((atrial OR atrium OR auricular) NEAR/1 (fibrillation* OR flutter*)) OR (AF NEAR/1 patient*)):ti,ab,kw) AND ('polypharmacy'/exp OR 'deprescription'/exp OR 'unnecessary prescribing'/exp OR 'potentially inappropriate medication'/exp OR 'pharmacoepidemiology'/exp OR (Co-medicat* OR comedicat* OR mu…	6201	2025-08-26	1526	4675
CINAHL (EBSCO) No limits (e.g., language, date, study design) were applied; database searched from inception to 26 Aug 2025.	( (MH "Atrial Fibrillation+") OR (MH "Atrial Flutter+") OR XB ( ((atrial OR atrium OR auricular) N1 (fibrillation# OR flutter#)) OR (AF N1 patient*)) ) OR SU (((atrial OR atrium OR auricular) N1 (fibrillation# OR flutter#)) OR (AF N1 patient#)))) AND ((MH Polypharmacy+) OR (MH "Inappropriate Prescribing+") OR XB ( (Co-medicat* OR comedicat* OR multimedicat* OR multi-medicat* OR multipharmacothera…	661	2025-08-26	481	180
Cochrane Library, only Trials downloaded from CENTRAL No limits (e.g., language, date, study design) were applied; database searched from inception to 26 Aug 2025.	([mh "Atrial Fibrillation"] OR [mh "Atrial Flutter"] OR (afib OR a-fib OR aflutter OR a-flutter OR ((atrial OR atrium OR auricular) NEAR/1 (fibrillation* OR flutter*)) OR (AF NEAR/1 patient*)):ti,ab,kw) AND ([mh Polypharmacy] OR [mh Deprescriptions] OR [mh "Inappropriate Prescribing"] OR [mh Pharmacoepidemiology] OR [mh "Potentially Inappropriate Medication List"] OR (Co-medicat* OR comedicat* OR…	404	2025-08-26	285	119
Web of Science – Exact Search option deactivated to turn off stemming and lemmatization. Seven Databases: (detail which segments are included) BCI , CCC , KJD , MEDLINE , PPRN , SCIELO , WOS No limits (e.g., language, date, study design) were applied; database searched from inception to 26 Aug 2025.	(TS=(afib OR a-fib OR aflutter OR a-flutter OR ((atrial OR atrium OR auricular) NEAR/1 (fibrillation* OR flutter*)) OR (AF NEAR/1 patient*))) AND (TS=(Co-medicat* OR comedicat* OR multimedicat* OR multi-medicat* OR multipharmacotherap* OR multi-pharmacotherap* OR multiple-pharmacotherap* OR overprescri* OR over-prescri* OR PIM-List* OR polymedicat* OR poly-medicat* OR poly-pharmacotherap* OR poly…	2990	2025-08-26	2147	843
	Totals	12136		4442	7694

## Sheet: Controlled Vocab & Keywords
MEDLINE via Ovid	MeSH Entry Terms	Embase	Emtree Synonyms	CINAHL	CINAHL Synonyms	Cochrane CENTRAL	Scopus	Web of Science
exp Atrial Fibrillation/	Atrial Fibrillation(s)	atrial fibrillation'/exp	atrial fibrillation	MH "Atrial Fibrillation"	Atrial Fibrillations
exp Atrial Flutter/	Atrial Flutter(s)	heart atrium flutter'/exp	atrial flutter	MH "Atrial Flutter"	Atrial Flutters
	Auricular Fibrillation(s)		atrium fibrillation		Auricular Fibrillation
	Auricular Flutter(s)		atrium flutter		Auricular Fibrillations
	AF patients		auricular fibrilation		Auricular Flutter
	Patients with AF		auricular fibrillation
	Afib		auricular flutter
	A-fib
	aflutter
	a-flutter
"Deprescriptions"[Mesh]	Deprescription	deprescription'/exp	deprescribing	MH "Deprescribing"	Deprescriptions
	Deprescribing		de-prescribing
			deprescription
			de-prescription
exp Pharmacoepidemiology/	pharmacoepidemiology	pharmacoepidemiology'/exp	deprescriptions
exp Polypharmacy/	Polymedication	polypharmacy'/exp	excessive polymedication	MH "Polypharmacy+"	Multiple Drug Therapy
		'inappropriate polypharmacy'/exp	excessive polypharmacy	NB: narrower term is Deprescribing	Multiple Drug Therapies
	long-term-prescrib*		inappropriate multiple medication
See Also:			inappropriate multiple prescribing
exp Inappropriate Prescribing/	Inappropriate Prescribings		inappropriate polymedication	MH "Inappropriate Prescribing"
	Inappropriate Prescription		inappropriate polypharmacy
	Inappropriate Prescriptions		multidrug therapy
	Over Prescribing		multi-drug therapy
	Over Prescribings		multimedication
			multi-medication
exp Potentially Inappropriate Medication List/	Potentially inappropriate medications (PIMs)	potentially inappropriate medication'/exp	multipharmacotherapy
	Beers Criteria		multi-pharmacotherapy
	Beers Potentially Inappropriate Medications		multiple drug therapy
	de Beers Criteria		multiple drug treatment
	Medication Appropriateness Index		multiple pharmacotherapy
	Medication Appropriateness Indices		poly pharmacy
	PIM List		polymedication
	PIM Lists		poly-medication
	Potentially Inappropriate Medication		polypharmacotherapy
	Potentially Inappropriate Medications		poly-pharmacotherapy
	Screening Tool of Older Person's Potentially Inappropriate Prescriptions		polypharmacy
	STOPP		polypragmasia
	STOPPs		poly-pragmasia
			polypragmasy
		'unnecessary prescribing'/exp	unnecessary multiple drug treatment
			unnecessary polypharmacy
			unnecessary poly-pharmacy
